# Supplementary material for: Integrated RNA Sequencing Analysis Revealed Early Gene Expression Shifts Associated with Cancer Progression in MCF-7 Breast Cancer Cells Cocultured with Adipose-Derived Stem Cells
Source: Curr Issues Mol Biol. 2024 Oct 23;46(11):11817–34. doi: 10.3390/cimb46110702 (PMC11592593; doi:10.3390/cimb46110702)
Supplement: Supplementary file 1 [file cimb-46-00702-s001.zip]

Archive with 7 entries (7 files):
- Figure S1.tiff
- Figure S2.tiff
- Figure S3.tiff
- Figure S4.tiff
- Supplementary Table S1.xlsx
- Supplementary Table S2.xlsx
- Supplementary Table S3.xlsx
