# Supplementary material for: Integrated RNA Sequencing Analysis Revealed Early Gene Expression Shifts Associated with Cancer Progression in MCF-7 Breast Cancer Cells Cocultured with Adipose-Derived Stem Cells
Source: Curr Issues Mol Biol. 2024 Oct 23;46(11):11817–34. doi: 10.3390/cimb46110702 (PMC11592593; doi:10.3390/cimb46110702)
Supplement: Supplementary file 1 [file cimb-46-00702-s001.zip › Supplementary Table S1.xlsx]

## Sheet: colDataGSE2034
sample	lymph_status	relapse_months	relapse(yes-1,no-0)	ER_status
GSM36793	negative	101	0	ER-
GSM36796	negative	118	0	ER+
GSM36797	negative	9	1	ER-
GSM36798	negative	106	0	ER-
GSM36800	negative	37	1	ER-
GSM36801	negative	125	0	ER+
GSM36834	negative	109	0	ER+
GSM36835	negative	14	1	ER-
GSM36836	negative	99	0	ER+
GSM36837	negative	137	0	ER+
GSM36838	negative	34	1	ER+
GSM36839	negative	32	1	ER+
GSM36855	negative	128	0	ER-
GSM36858	negative	14	1	ER+
GSM36859	negative	130	0	ER+
GSM36860	negative	30	1	ER+
GSM36861	negative	155	0	ER+
GSM36862	negative	25	1	ER-
GSM36870	negative	30	1	ER+
GSM36871	negative	84	0	ER+
GSM36872	negative	7	1	ER+
GSM36873	negative	100	0	ER+
GSM36874	negative	30	1	ER+
GSM36875	negative	7	1	ER-
GSM36876	negative	133	0	ER-
GSM36877	negative	43	1	ER+
GSM36896	negative	102	0	ER+
GSM36897	negative	25	1	ER+
GSM36899	negative	169	0	ER+
GSM36901	negative	101	0	ER+
GSM36902	negative	28	1	ER+
GSM36916	negative	125	0	ER+
GSM36917	negative	144	0	ER+
GSM36918	negative	11	1	ER-
GSM36919	negative	153	0	ER+
GSM36920	negative	20	1	ER+
GSM36937	negative	11	1	ER-
GSM36938	negative	108	0	ER+
GSM36939	negative	14	1	ER+
GSM36940	negative	134	0	ER-
GSM36941	negative	9	1	ER-
GSM36942	negative	152	0	ER+
GSM36943	negative	19	1	ER+
GSM36944	negative	112	0	ER+
GSM36962	negative	114	0	ER+
GSM36964	negative	12	1	ER-
GSM36965	negative	134	0	ER+
GSM36966	negative	90	0	ER-
GSM36968	negative	152	0	ER-
GSM36969	negative	32	1	ER-
GSM36987	negative	97	0	ER+
GSM36989	negative	11	1	ER+
GSM36990	negative	143	0	ER+
GSM36991	negative	114	0	ER-
GSM36992	negative	104	0	ER+
GSM36993	negative	98	0	ER+
GSM36994	negative	2	1	ER+
GSM37017	negative	108	0	ER-
GSM37018	negative	20	1	ER+
GSM37019	negative	146	0	ER+
GSM37020	negative	48	1	ER-
GSM37021	negative	109	0	ER-
GSM37022	negative	30	1	ER-
GSM37023	negative	14	1	ER-
GSM37025	negative	107	0	ER+
GSM36879	negative	39	1	ER-
GSM36880	negative	97	0	ER+
GSM36881	negative	11	1	ER+
GSM36882	negative	99	0	ER+
GSM36885	negative	40	1	ER+
GSM36886	negative	94	0	ER-
GSM36888	negative	28	1	ER+
GSM36891	negative	87	0	ER-
GSM36903	negative	8	1	ER+
GSM36904	negative	98	0	ER-
GSM36905	negative	17	1	ER-
GSM36906	negative	101	0	ER-
GSM36907	negative	86	0	ER+
GSM36908	negative	15	1	ER+
GSM36909	negative	95	0	ER-
GSM36923	negative	23	1	ER-
GSM36925	negative	104	0	ER+
GSM36927	negative	8	1	ER+
GSM36929	negative	93	0	ER+
GSM36931	negative	37	1	ER+
GSM36946	negative	26	1	ER+
GSM36948	negative	87	0	ER+
GSM36950	negative	28	1	ER+
GSM36953	negative	84	0	ER-
GSM36955	negative	25	1	ER-
GSM36956	negative	32	1	ER+
GSM36957	negative	47	1	ER+
GSM36958	negative	111	0	ER+
GSM36971	negative	19	1	ER+
GSM36973	negative	25	1	ER+
GSM36921	negative	108	0	ER+
GSM36922	negative	113	0	ER+
GSM36924	negative	29	1	ER+
GSM36926	negative	24	1	ER-
GSM36928	negative	23	1	ER+
GSM36898	negative	7	1	ER+
GSM36947	negative	16	1	ER+
GSM36949	negative	6	1	ER-
GSM36952	negative	13	1	ER-
GSM36954	negative	19	1	ER+
GSM36972	negative	37	1	ER+
GSM36974	negative	23	1	ER+
GSM36976	negative	38	1	ER+
GSM36996	negative	24	1	ER+
GSM36997	negative	44	1	ER+
GSM36998	negative	5	1	ER+
GSM36999	negative	37	1	ER+
GSM37001	negative	33	1	ER+
GSM37002	negative	16	1	ER-
GSM37003	negative	19	1	ER+
GSM37004	negative	35	1	ER+
GSM37026	negative	36	1	ER+
GSM37027	negative	17	1	ER+
GSM37028	negative	39	1	ER+
GSM37029	negative	47	1	ER+
GSM37030	negative	44	1	ER+
GSM37031	negative	18	1	ER+
GSM37035	negative	14	1	ER+
GSM37036	negative	15	1	ER+
GSM37037	negative	19	1	ER+
GSM37039	negative	48	1	ER+
GSM37040	negative	6	1	ER-
GSM37041	negative	9	1	ER+
GSM37042	negative	14	1	ER-
GSM37049	negative	29	1	ER-
GSM37050	negative	18	1	ER-
GSM37051	negative	18	1	ER+
GSM37052	negative	32	1	ER-
GSM37053	negative	33	1	ER-
GSM37054	negative	66	0	ER-
GSM37055	negative	59	0	ER-
GSM37056	negative	82	0	ER-
GSM37057	negative	59	0	ER+
GSM37058	negative	64	1	ER+
GSM37059	negative	83	0	ER+
GSM37060	negative	81	0	ER+
GSM37061	negative	105	0	ER-
GSM37062	negative	54	0	ER+
GSM36777	negative	79	0	ER+
GSM36778	negative	50	1	ER+
GSM36787	negative	72	0	ER+
GSM36789	negative	51	1	ER+
GSM36790	negative	107	0	ER+
GSM36791	negative	79	0	ER-
GSM36792	negative	71	1	ER+
GSM36805	negative	100	0	ER+
GSM36808	negative	58	0	ER-
GSM36809	negative	56	0	ER-
GSM37038	negative	60	1	ER+
GSM36813	negative	49	1	ER+
GSM36818	negative	62	1	ER+
GSM36826	negative	58	1	ER+
GSM36782	negative	66	0	ER+
GSM36783	negative	52	0	ER+
GSM36784	negative	57	1	ER+
GSM36785	negative	57	0	ER+
GSM36786	negative	66	0	ER+
GSM36788	negative	79	0	ER-
GSM36799	negative	75	0	ER+
GSM36802	negative	92	0	ER+
GSM36803	negative	93	0	ER+
GSM36804	negative	88	0	ER+
GSM36806	negative	92	0	ER+
GSM36807	negative	88	0	ER+
GSM36811	negative	62	1	ER+
GSM36812	negative	80	0	ER-
GSM36815	negative	72	1	ER+
GSM36817	negative	113	0	ER+
GSM36819	negative	131	0	ER+
GSM36823	negative	119	0	ER+
GSM36825	negative	99	0	ER+
GSM36828	negative	76	0	ER-
GSM36830	negative	117	0	ER+
GSM36832	negative	119	0	ER+
GSM36833	negative	54	0	ER-
GSM36842	negative	81	0	ER+
GSM36843	negative	77	0	ER+
GSM36845	negative	54	0	ER+
GSM36851	negative	100	0	ER+
GSM36854	negative	105	0	ER-
GSM36857	negative	95	0	ER+
GSM36960	negative	51	1	ER+
GSM36963	negative	60	0	ER+
GSM36814	negative	61	1	ER+
GSM36816	negative	98	0	ER-
GSM36822	negative	50	0	ER-
GSM36824	negative	86	0	ER+
GSM36827	negative	156	0	ER-
GSM36829	negative	157	0	ER+
GSM36831	negative	87	0	ER+
GSM36848	negative	105	0	ER+
GSM36850	negative	121	0	ER+
GSM36853	negative	105	0	ER+
GSM36856	negative	86	0	ER+
GSM36868	negative	123	0	ER+
GSM36869	negative	126	0	ER+
GSM36893	negative	124	0	ER+
GSM36895	negative	96	0	ER+
GSM36820	negative	141	0	ER+
GSM36910	negative	125	0	ER+
GSM36913	negative	109	0	ER+
GSM36878	negative	98	0	ER+
GSM36970	negative	116	0	ER+
GSM36934	negative	171	0	ER+
GSM36781	negative	147	0	ER+
GSM36841	negative	134	0	ER+
GSM36884	negative	129	0	ER+
GSM36930	negative	84	0	ER+
GSM37047	negative	108	0	ER+
GSM36959	negative	120	0	ER-
GSM36961	negative	153	0	ER-
GSM36951	negative	104	0	ER+
GSM37000	negative	137	0	ER+
GSM36977	negative	124	0	ER-
GSM36978	negative	148	0	ER-
GSM36980	negative	122	0	ER+
GSM36984	negative	138	0	ER+
GSM36975	negative	110	0	ER+
GSM36988	negative	96	0	ER+
GSM37009	negative	122	0	ER+
GSM37010	negative	101	0	ER+
GSM37012	negative	132	0	ER+
GSM37014	negative	143	0	ER+
GSM37015	negative	122	0	ER+
GSM36779	negative	132	0	ER+
GSM36844	negative	121	0	ER+
GSM36846	negative	103	0	ER-
GSM36847	negative	85	0	ER-
GSM36849	negative	110	0	ER+
GSM36852	negative	107	0	ER+
GSM36864	negative	84	0	ER+
GSM36865	negative	103	0	ER-
GSM36866	negative	107	0	ER+
GSM36867	negative	108	0	ER+
GSM36890	negative	116	0	ER+
GSM36912	negative	97	0	ER-
GSM36914	negative	84	0	ER+
GSM36915	negative	97	0	ER-
GSM36932	negative	96	0	ER+
GSM36933	negative	110	0	ER+
GSM36935	negative	114	0	ER-
GSM36936	negative	109	0	ER+
GSM36780	negative	84	0	ER-
GSM36810	negative	105	0	ER+
GSM36840	negative	86	0	ER+
GSM36883	negative	88	0	ER+
GSM36945	negative	92	0	ER+
GSM36995	negative	113	0	ER+
GSM37034	negative	88	0	ER-
GSM36795	negative	88	0	ER-
GSM36821	negative	88	0	ER+
GSM36863	negative	98	0	ER-
GSM37024	negative	95	0	ER+
GSM37048	negative	87	0	ER-
GSM36979	negative	107	0	ER+
GSM36981	negative	87	0	ER-
GSM36982	negative	92	0	ER+
GSM36983	negative	75	1	ER+
GSM36985	negative	55	1	ER+
GSM36986	negative	77	1	ER+
GSM37005	negative	56	1	ER+
GSM37006	negative	71	1	ER+
GSM37007	negative	59	1	ER+
GSM37008	negative	70	1	ER+
GSM37011	negative	60	1	ER+
GSM37013	negative	66	1	ER+
GSM37016	negative	108	0	ER-
GSM37032	negative	86	0	ER+
GSM37033	negative	161	0	ER+
GSM37043	negative	161	0	ER-
GSM37044	negative	112	0	ER+
GSM37045	negative	123	0	ER-
GSM37046	negative	86	0	ER+
GSM36887	negative	108	0	ER+
GSM36889	negative	108	0	ER+
GSM36892	negative	110	0	ER+
GSM36894	negative	109	0	ER+
GSM36911	negative	80	1	ER+
