# Supplementary material for: Integrated RNA Sequencing Analysis Revealed Early Gene Expression Shifts Associated with Cancer Progression in MCF-7 Breast Cancer Cells Cocultured with Adipose-Derived Stem Cells
Source: Curr Issues Mol Biol. 2024 Oct 23;46(11):11817–34. doi: 10.3390/cimb46110702 (PMC11592593; doi:10.3390/cimb46110702)
Supplement: Supplementary file 1 [file cimb-46-00702-s001.zip › Supplementary Table S2.xlsx]

## Sheet: colDataTCGA_915
sample	sex	age	stage	stageN	stageT	vital	days_to_death
AALK	female	52	I	N0	T1	Alive	1448
A04N	female	66	I	N0	T1	Alive	4354
A04Q	female	48	I	N0	T1	Alive	2385
A04R	female	36	I	N0	T1	Alive	3709
A0CP	female	60	I	N0	T1	Alive	2813
A0CQ	female	62	I	N0	T1	Alive	2695
A0D3	female	42	I	N0	T1	Alive	1873
A0EM	female	73	I	N0	T1	Alive	3094
A0EO	female	54	I	N0	T1	Alive	2442
A0ER	female	63	I	N1	T1	Alive	2263
A0EU	female	79	I	N0	T1	Alive	1043
A0EV	female	80	I	N0	T1	Alive	968
A0SX	female	48	I	N0	T1	Alive	1534
A0T3	female	37	I	N1	T1	Alive	1516
A0YF	female	67	I	N0	T1	Alive	1535
A259	female	70	I	N0	T1	Alive	1596
A3XZ	female	46	I	N0	T1	Alive	1532
A0DC	female	63	I	N0	T1	Alive	906
A06O	female	60	I	N0	T1	Alive	396
A08A	female	89	I	N0	T1	Alive	30
A095	female	45	I	N0	T1	Alive	1277
A0FF	female	32	I	N0	T1	Alive	172
A0FN	female	61	I	N0	T1	Alive	218
A0FS	female	55	I	N0	T1	Alive	210
A0FY	female	55	I	N0	T1	Alive	10
A03M	female	29	I	N0	T1	Alive	1866
A03V	female	41	I	N0	T1	Alive	1351
A0J2	female	41	I	N0	T1	Alive	997
A0J4	female	41	I	N0	T1	Alive	1587
A1AJ	female	83	I	N0	T1	Alive	2383
A1AP	female	80	I	N0	T1	Alive	2856
A1AX	female	64	I	N0	T1	Alive	2629
A1AY	female	65	I	N0	T1	Alive	1026
A24N	female	54	I	N0	T1	Alive	3035
A24P	female	47	I	N0	T1	Alive	84
A24S	female	61	I	N0	T1	Alive	2976
A252	female	50	I	N0	T1	Alive	2838
A255	female	62	I	N0	T1	Alive	2161
A0I2	female	45	I	N0	T1	Alive	4361
A0RN	female	60	I	N0	T1	Alive	8008
A1KI	female	63	I	N0	T1	Alive	2236
A402	female	47	I	N0	T1	Alive	2281
A0AV	female	52	I	N0	T1	Alive	1820
A0B0	female	56	I	N0	T1	Alive	2477
A0B8	female	64	I	N0	T1	Alive	1569
A0B9	female	44	I	N0	T1	Alive	1572
A0BG	female	73	I	N0	T1	Alive	1871
A0BL	female	35	I	N0	T1	Alive	2278
A0BO	female	54	I	N0	T1	Alive	2197
A0BP	female	76	I	N0	T1	Dead	2296
A0BQ	female	39	I	N0	T1	Alive	2255
A0BR	female	59	I	N0	T1	Alive	2330
A0BW	female	71	I	N0	T1	Alive	2371
A0DX	female	62	I	N0	T1	Alive	2156
A0E6	female	69	I	N0	T1	Alive	293
A0EB	female	69	I	N0	T1	Alive	745
A0H0	female	69	I	N0	T1	Alive	461
A0H3	female	46	I	N0	T1	Alive	1928
A0H5	female	45	I	N0	T1	Alive	1620
A0HA	female	31	I	N0	T1	Alive	1611
A0HB	female	55	I	N0	T1	Alive	806
A0HF	female	77	I	N0	T1	Alive	727
A0HI	female	78	I	N0	T1	Alive	620
A0HN	female	67	I	N0	T1	Alive	516
A0HU	female	52	I	N0	T1	Alive	392
A0HW	female	62	I	N0	T1	Alive	1561
A0HY	female	60	I	N0	T1	Alive	1545
A0W7	female	49	I	N0	T1	Alive	1363
A18K	female	46	I	N0	T1	Dead	2763
A1ET	female	55	I	N0	T1	Dead	2520
A1EU	female	83	I	N0	T1	Dead	1286
A1FD	female	68	I	N0	T1	Dead	1009
A1FU	female	44	I	N0	T1	Dead	1688
A201	female	64	I	N0	T1	Alive	856
A42V	female	41	I	N1	T1	Alive	635
A5J0	female	63	I	N0	T1	Alive	715
A13Y	female	52	I	N0	T1	Alive	1728
A1J9	female	48	I	N0	T1	Alive	532
A1JH	female	56	I	N0	T1	Alive	426
A1JP	female	73	I	N0	T1	Alive	639
A1JU	female	51	I	N0	T1	Alive	447
A1XA	female	64	I	N0	T1	Alive	839
A1XM	female	57	I	N0	T1	Alive	538
A27M	female	59	I	N0	T1	Alive	410
A27P	female	64	I	N0	T1	Alive	49
A106	female	34	I	N1	T1	Alive	2541
A14S	female	65	I	N0	T1	Alive	1009
A14Z	female	64	I	N0	T1	Dead	563
A152	female	56	I	N0	T1	Alive	2128
A154	female	68	I	N0	T1	Alive	591
A156	female	61	I	N0	T1	Alive	726
A15C	female	61	I	N0	T1	Alive	694
A15F	female	64	I	N0	T1	Alive	658
A15J	female	51	I	N0	T1	Alive	1640
A15P	female	61	I	N0	T1	Alive	595
A1IF	female	74	I	N0	T1	Alive	1138
A1II	female	51	I	N0	T1	Alive	1025
A1IN	female	60	I	N0	T1	Alive	675
A1IO	female	37	I	N0	T1	Alive	1855
A1IU	female	60	I	N0	T1	Alive	337
A1LH	female	59	I	N0	T1	Alive	3247
A570	female	47	I	N1	T1	Alive	931
A573	female	48	I	N0	T1	Alive	1062
A1R4	female	66	I	N0	T1	Alive	186
A1R5	female	63	I	N0	T1	Alive	92
A1RA	female	48	I	N0	T1	Alive	1369
A229	female	37	I	N0	T1	Alive	1148
A247	female	59	I	N0	T1	Alive	1186
A1PF	female	50	I	N0	T1	Alive	439
A2D9	female	69	I	N0	T1	Dead	1812
A2DH	female	58	I	N0	T1	Alive	2193
A2DI	female	52	I	N0	T1	Alive	2590
A2DK	female	58	I	N0	T1	Alive	2645
A2DL	female	50	I	N0	T1	Alive	3519
A9QF	female	73	I	N0	T1	Alive	323
AALI	female	50	II	N1	T2	Alive	4005
AALJ	female	62	II	N1	T2	Alive	1474
A0SD	female	59	II	N0	T2	Alive	437
A0SF	female	54	II	N0	T2	Alive	1463
A0SI	female	52	II	N1	T2	Alive	635
A0SO	female	67	II	N1	T2	Alive	852
A04T	female	62	II	N0	T2	Alive	2246
A04U	female	47	II	N0	T2	Alive	2654
A04V	female	39	II	N0	T2	Dead	1920
A04X	female	34	II	N0	T2	Alive	1686
A04Y	female	53	II	N1	T2	Alive	1099
A0CM	female	40	II	N0	T2	Dead	754
A0CT	female	71	II	N0	T2	Alive	2289
A0CU	female	73	II	N0	T2	Dead	158
A0CV	female	41	II	N1	T2	Alive	3011
A0CW	female	67	II	N1	T2	Alive	3283
A0CX	female	52	II	N0	T2	Alive	1728
A0CY	female	63	II	N1	T2	Alive	1673
A0CZ	female	46	II	N0	T2	Alive	1616
A0D0	female	60	II	N0	T2	Alive	2048
A0D1	female	76	II	N0	T2	Alive	1051
A0D2	female	45	II	N0	T2	Alive	1027
A0D4	female	37	II	N1	T2	Alive	767
A0EQ	female	64	II	N0	T2	Alive	2426
A0EY	female	62	II	N1	T2	Alive	1925
A0ST	female	62	II	N1	T1	Alive	3017
A0SU	female	66	II	N0	T2	Alive	1662
A0T0	female	59	II	N1	T2	Alive	533
A0T5	female	39	II	N0	T2	Alive	531
A0T7	female	51	II	N0	T2	Alive	631
A0YC	female	59	II	N1	T2	Alive	990
A0YE	female	48	II	N1	T2	Alive	554
A0YM	female	67	II	N0	T2	Alive	965
A1FZ	female	63	II	N0	T2	Alive	683
A1G0	female	49	II	N1	T2	Alive	616
A1G1	female	85	II	N1	T2	Alive	584
A25B	female	39	II	N1	T2	Alive	1291
A25C	female	50	II	N1	T2	Alive	523
A25F	female	66	II	N0	T2	Alive	322
A3XT	female	45	II	N1	T2	Alive	2770
A3XU	female	35	II	N1	T2	Dead	912
A3XV	female	46	II	N0	T2	Alive	996
A3XW	female	42	II	N1	T2	Alive	1712
A3XX	female	49	II	N0	T2	Dead	1439
A3XY	female	49	II	N1	T2	Dead	1093
A3Y0	female	57	II	N1	T2	Alive	1546
A4S3	female	59	II	N1	T2	Alive	666
A0CE	female	57	II	N0	T2	Alive	1074
A0CH	female	79	II	N0	T2	Alive	1079
A0CJ	female	57	II	N0	T2	Alive	931
A0D9	female	37	II	N0	T2	Alive	1139
A0DA	female	62	II	N0	T2	Alive	1085
A0DB	female	56	II	N0	T2	Alive	1007
A13D	female	46	II	N0	T2	Alive	965
A26J	female	49	II	N0	T2	Alive	627
A4SD	female	52	II	N0	T2	Alive	441
A4SE	female	54	II	N0	T2	Alive	644
A4SF	female	54	II	N0	T2	Alive	545
A56D	female	84	II	N0	T2	Alive	448
A5ZW	female	47	II	N1	T1	Alive	326
A6VV	female	51	II	N0	T2	Alive	313
A6VW	female	48	II	N0	T2	Alive	285
A6VX	female	68	II	N0	T2	Alive	317
A6VY	female	48	II	N1	T2	Alive	266
A06R	female	69	II	N1	T2	Alive	547
A06X	female	77	II	N0	T3	Dead	943
A06Y	female	66	II	N0	T2	Alive	791
A06Z	female	84	II	N0	T3	Alive	31
A075	female	42	II	N1	T2	Alive	518
A076	female	66	II	N0	T2	Alive	1642
A07B	female	69	II	N0	T2	Alive	1308
A07C	female	57	II	N0	T2	Alive	1034
A07F	female	65	II	N1	T2	Alive	577
A07G	female	65	II	N1	T1	Alive	577
A07J	female	35	II	N1	T2	Alive	365
A07O	female	51	II	N0	T2	Alive	304
A07P	female	68	II	N1	T2	Alive	334
A07Z	female	85	II	N0	T2	Alive	1371
A081	female	80	II	N0	T2	Alive	0
A082	female	58	II	N1	T2	Alive	549
A083	female	67	II	N0	T3	Alive	0
A086	female	59	II	N1	T1	Alive	396
A08B	female	52	II	N0	T2	Alive	1156
A08C	female	65	II	N0	T2	Alive	881
A08G	female	41	II	N0	T2	Alive	607
A08H	female	66	II	N0	T2	Alive	0
A08I	female	53	II	N0	T2	Alive	365
A08R	female	52	II	N1	T2	Alive	30
A090	female	74	II	N0	T2	Alive	0
A094	female	75	II	N0	T2	Alive	0
A096	female	73	II	N0	T2	Alive	0
A097	female	65	II	N1	T2	Alive	365
A09D	female	47	II	N1	T2	Alive	1522
A09R	female	82	II	N1	T2	Alive	273
A0A9	female	80	II	N0	T2	Alive	822
A03X	female	74	II	N0	T2	Alive	10
A03Y	female	66	II	N0	T2	Alive	10
A046	female	68	II	N0	T2	Alive	10
A049	female	62	II	N0	T2	Alive	19
A04C	female	51	II	N1	T2	Alive	54
A04D	female	58	II	N1	T2	Alive	52
A0AK	female	76	II	N0	T2	Alive	224
A0AM	female	56	II	N0	T2	Alive	5
A0AR	female	55	II	N0	T2	Alive	10
A0AT	female	62	II	N0	T2	Alive	10
A0FD	female	71	II	N0	T2	Alive	196
A0FL	female	62	II	N0	T2	Alive	231
A0FT	female	63	II	N1	T2	Alive	214
A0FV	female	58	II	N0	T2	Alive	10
A0FX	female	52	II	N0	T2	Alive	10
A0G0	female	56	II	N0	T2	Alive	16
A0XL	female	61	II	N0	T2	Alive	163
A0XU	female	54	II	N0	T2	Alive	10
A03O	female	69	II	N0	T2	Dead	2483
A03P	female	54	II	N1	T2	Dead	2911
A03R	female	57	II	N1	T2	Alive	2091
A0J6	female	61	II	N0	T2	Alive	1140
A0JC	female	64	II	N0	T2	Alive	1547
A0JF	female	68	II	N1	T1	Alive	1980
A0JI	female	56	II	N1	T1	Alive	1528
A0JM	female	40	II	N1	T2	Alive	2184
A126	female	39	II	N0	T2	Alive	3307
A128	female	61	II	N0	T2	Alive	3248
A129	female	29	II	N1	T2	Alive	3286
A12A	female	47	II	N0	T2	Alive	3112
A12B	female	63	II	N0	T2	Alive	2989
A12C	female	42	II	N1	T2	Alive	2372
A12D	female	43	II	N1	T1	Alive	2515
A12F	female	36	II	N0	T2	Alive	1842
A1KP	female	77	II	N1	T1	Alive	2953
A1KR	female	51	II	N0	T2	Alive	2513
A04J	female	45	II	N0	T2	Alive	819
A0TP	female	43	II	N0	T2	Alive	4275
A0TR	female	68	II	N1	T2	Dead	160
A0TS	female	46	II	N1	T2	Alive	2558
A0TU	female	35	II	N0	T2	Alive	709
A0TV	female	66	II	N0	T2	Alive	2288
A0TX	female	64	II	N1	T1	Alive	1972
A0TY	female	54	II	N0	T2	Dead	1699
A0U0	female	73	II	N1	T2	Alive	1988
A0U3	female	59	II	N1	T2	Alive	4080
A0U4	female	54	II	N0	T2	Alive	3261
A1AH	female	51	II	N1	T2	Alive	3807
A1AN	female	46	II	N0	T2	Alive	2920
A1AO	female	47	II	N1	T1	Alive	2618
A1AQ	female	49	II	N0	T2	Alive	3021
A1AS	female	54	II	N1	T2	Alive	1150
A1AW	female	65	II	N0	T2	Alive	2632
A24K	female	46	II	N0	T2	Alive	1548
A24L	female	26	II	N1	T2	Dead	2866
A24Q	female	49	II	N0	T3	Alive	3172
A24U	female	47	II	N1	T1	Alive	3128
A24V	female	52	II	N1	T2	Alive	3203
A24W	female	55	II	N1	T2	Alive	1550
A24Z	female	57	II	N0	T2	Alive	3001
A250	female	58	II	N0	T2	Alive	2707
A256	female	45	II	N0	T2	Dead	2854
A0I1	female	73	II	N0	T2	Dead	2361
A0I5	female	49	II	N1	T2	Alive	8556
A0I6	female	49	II	N1	T1	Dead	991
A0IG	female	50	II	N1	T2	Dead	4456
A0IJ	female	42	II	N0	T3	Alive	7106
A0IO	female	66	II	N0	T2	Alive	5042
A0RG	female	26	II	N0	T3	Alive	2082
A0RH	female	51	II	N0	T2	Dead	6456
A0RL	female	60	II	N0	T2	Dead	2469
A0RS	female	38	II	N0	T2	Dead	3063
A0WT	female	61	II	N1	T2	Alive	5739
A0WV	female	67	II	N1	T2	Dead	2417
A0WZ	female	50	II	N1	T2	Alive	6292
A0X4	female	62	II	N1	T2	Dead	860
A0X5	female	61	II	N1	T2	Dead	2097
A1KC	female	67	II	N1	T2	Alive	1326
A1KF	female	68	II	N1	T2	Alive	3088
A401	female	47	II	N1	T1	Alive	2596
A0AU	female	45	II	N0	T2	Alive	1914
A0AW	female	56	II	N1	T1	Alive	622
A0AY	female	62	II	N0	T2	Alive	777
A0B1	female	66	II	N1	T2	Alive	1148
A0B3	female	53	II	N1	T2	Alive	1203
A0B7	female	42	II	N1	T2	Alive	2559
A0BD	female	47	II	N1	T1	Alive	554
A0BF	female	56	II	N1	T2	Dead	1324
A0BJ	female	41	II	N1	T2	Alive	660
A0BM	female	54	II	N1	T2	Alive	1876
A0BT	female	56	II	N1	T1	Alive	2365
A0BV	female	78	II	N1	T2	Alive	1519
A0C0	female	62	II	N1	T1	Alive	1270
A0C7	female	48	II	N1	T2	Alive	2767
A0DE	female	62	II	N0	T2	Alive	2372
A0DG	female	30	II	N0	T2	Alive	2041
A0DH	female	63	II	N1	T2	Alive	1156
A0DI	female	63	II	N1	T2	Alive	912
A0DK	female	49	II	N0	T2	Alive	423
A0DQ	female	42	II	N1	T2	Alive	98
A0DT	female	41	II	N1	T1	Alive	2403
A0DZ	female	43	II	N1	T2	Alive	495
A0E1	female	52	II	N1	T2	Alive	477
A0E7	female	79	II	N1	T2	Alive	1363
A0EE	female	68	II	N0	T3	Alive	943
A0EI	female	51	II	N1	T1	Alive	1926
A0GY	female	67	II	N1	T2	Alive	923
A0GZ	female	62	II	N1	T1	Alive	328
A0H9	female	69	II	N0	T2	Alive	1247
A0HK	female	81	II	N1	T2	Alive	178
A0HO	female	48	II	N1	T1	Alive	76
A0HQ	female	56	II	N0	T2	Alive	1121
A0HX	female	54	II	N1	T2	Alive	829
A0RX	female	59	II	N0	T2	Alive	170
A0W3	female	58	II	N1	T1	Alive	728
A0W4	female	46	II	N0	T2	Alive	759
A0W5	female	77	II	N1	T1	Alive	1288
A18F	female	50	II	N0	T2	Alive	1001
A18N	female	88	II	N1	T2	Dead	468
A18R	female	50	II	N1	T2	Dead	1142
A18T	female	70	II	N0	T2	Dead	224
A1ES	female	35	II	N1	T2	Dead	3462
A1EW	female	38	II	N1	T2	Dead	1694
A1EX	female	67	II	N1	T2	Dead	1508
A1EY	female	79	II	N0	T2	Dead	538
A1F0	female	80	II	N1	T1	Dead	785
A1FB	female	60	II	N1	T2	Dead	3669
A1FE	female	31	II	N1	T2	Dead	2273
A1FL	female	69	II	N1	T2	Dead	1673
A1FN	female	34	II	N0	T2	Dead	2192
A202	female	60	II	N0	T2	Alive	795
A203	female	78	II	N1	T2	Dead	1174
A204	female	80	II	N1	T2	Dead	2534
A208	female	48	II	N1	T2	Dead	1759
A6R8	female	46	II	N0	T2	Alive	293
A12K	female	80	II	N1	T2	Alive	0
A12L	female	67	II	N0	T2	Alive	363
A12M	female	70	II	N0	T2	Alive	358
A12N	female	58	II	N0	T2	Alive	358
A12O	female	50	II	N0	T2	Alive	385
A12P	female	55	II	N1	T2	Alive	358
A12T	female	43	II	N0	T2	Alive	0
A12U	female	46	II	N1	T2	Alive	385
A12V	female	55	II	N0	T2	Alive	385
A12Y	female	44	II	N1	T2	Alive	1476
A12Z	female	45	II	N1	T2	Alive	382
A132	female	56	II	N1	T2	Alive	383
A134	female	52	II	N0	T2	Alive	383
A135	female	64	II	N1	T2	Alive	393
A137	female	34	II	N1	T2	Alive	379
A1HE	female	59	II	N0	T2	Alive	375
A1HF	female	48	II	N0	T2	Alive	332
A1HG	female	50	II	N0	T2	Alive	345
A1HJ	female	53	II	N0	T2	Alive	5
A1HK	female	53	II	N1	T2	Alive	366
A1HM	female	74	II	N0	T2	Alive	375
A1HN	female	56	II	N0	T2	Alive	394
A26W	female	58	II	N1	T2	Alive	381
A26X	female	58	II	N1	T1	Alive	376
A26Y	female	90	II	N0	T2	Alive	0
A26Z	female	59	II	N0	T2	Alive	470
A273	female	29	II	N1	T2	Alive	513
A274	female	63	II	N0	T2	Alive	508
A275	female	56	II	N1	T1	Alive	1
A27A	female	48	II	N1	T2	Alive	747
A27B	female	48	II	N0	T3	Alive	439
A140	female	62	II	N1	T2	Alive	403
A142	female	74	II	N0	T3	Alive	425
A143	female	51	II	N0	T2	Alive	431
A145	female	80	II	N1	T1	Alive	410
A1J8	female	77	II	N1	T2	Alive	431
A1JB	female	54	II	N1	T2	Alive	1688
A1JD	female	41	II	N1	T2	Alive	552
A1JE	female	62	II	N1	T1	Alive	575
A1JG	female	62	II	N0	T2	Alive	1612
A1JJ	female	54	II	N0	T2	Alive	611
A1JK	female	90	II	N0	T2	Alive	0
A1JL	female	72	II	N0	T2	Alive	611
A1JM	female	59	II	N1	T2	Alive	590
A1X9	female	66	II	N1	T2	Alive	727
A1XB	female	62	II	N1	T2	Alive	552
A1XF	female	45	II	N0	T2	Alive	463
A1XQ	female	69	II	N0	T2	Alive	499
A1XR	female	56	II	N1	T2	Alive	482
A1XT	female	61	II	N1	T1	Alive	506
A1XW	female	53	II	N0	T2	Alive	1309
A27F	female	40	II	N0	T2	Alive	488
A27H	female	72	II	N0	T2	Alive	397
A27K	female	47	II	N1	T2	Alive	1461
A105	female	79	II	N0	T2	Alive	1308
A109	female	64	II	N0	T2	Alive	1417
A10A	female	41	II	N0	T3	Alive	1229
A10B	female	67	II	N1	T2	Alive	1141
A10C	female	54	II	N1	T2	Alive	1220
A10E	female	64	II	N1	T1	Alive	865
A14N	female	37	II	N1	T2	Alive	1434
A14Q	female	50	II	N1	T2	Alive	1163
A14R	female	62	II	N0	T2	Alive	1174
A14T	female	52	II	N0	T2	Alive	2311
A14V	female	53	II	N1	T2	Alive	1042
A14Y	female	35	II	N0	T2	Alive	2109
A150	female	48	II	N0	T2	Alive	1935
A153	female	51	II	N1	T2	Alive	707
A155	female	58	II	N1	T2	Alive	640
A159	female	50	II	N0	T2	Alive	762
A15D	female	47	II	N0	T2	Alive	526
A15E	female	40	II	N1	T1	Alive	630
A15H	female	38	II	N1	T1	Alive	393
A15I	female	44	II	N0	T2	Alive	1692
A15K	female	58	II	N1	T2	Alive	275
A15R	female	64	II	N1	T1	Alive	1732
A15S	female	34	II	N1	T2	Alive	428
A15T	female	65	II	N0	T2	Alive	1563
A1AZ	female	63	II	N1	T2	Alive	2329
A1B1	female	45	II	N1	T2	Alive	2653
A1B6	female	44	II	N0	T2	Alive	867
A1BD	female	53	II	N0	T2	Alive	1133
A1IE	female	61	II	N1	T2	Alive	2362
A1IG	female	45	II	N1	T2	Alive	2140
A1IK	female	71	II	N1	T1	Alive	1800
A1L6	female	44	II	N1	T1	Alive	1648
A1L9	female	40	II	N1	T1	Alive	598
A1LA	female	59	II	N1	T1	Alive	748
A1LB	female	41	II	N1	T2	Alive	2306
A1LI	female	57	II	N1	T2	Alive	3121
A56Z	female	69	II	N1	T2	Alive	252
A574	female	44	II	N0	T2	Alive	1179
A1N6	female	52	II	N1	T2	Dead	678
A1N8	female	48	II	N0	T2	Alive	1039
A1ND	female	75	II	N1	T2	Alive	1266
A1NG	female	62	II	N0	T2	Dead	786
A1NH	female	71	II	N1	T2	Alive	576
A1QZ	female	61	II	N0	T2	Alive	755
A1R0	female	58	II	N1	T1	Alive	860
A1R6	female	63	II	N0	T2	Alive	339
A1R7	female	64	II	N0	T2	Alive	1467
A1RB	female	40	II	N0	T2	Dead	976
A1RD	female	67	II	N0	T2	Alive	34
A1RH	female	63	II	N0	T2	Alive	1417
A227	female	42	II	N1	T2	Alive	975
A228	female	58	II	N1	T2	Alive	1285
A22A	female	74	II	N0	T2	Alive	1189
A22D	female	38	II	N0	T2	Alive	1248
A22G	female	47	II	N0	T2	Alive	1239
A22H	female	42	II	N1	T2	Alive	1232
A243	female	52	II	N0	T2	Alive	612
A244	female	54	II	N0	T2	Alive	21
A248	female	51	II	N0	T2	Alive	59
A249	female	45	II	N0	T2	Alive	217
A24A	female	69	II	N1	T1	Alive	747
A1J1	female	38	II	N1	T2	Alive	575
A1OZ	female	56	II	N0	T2	Alive	1229
A1P5	female	77	II	N1	T2	Alive	703
A1P6	female	64	II	N1	T2	Alive	562
A1P7	female	59	II	N0	T2	Alive	915
A1PA	female	59	II	N1	T2	Alive	575
A1PH	female	52	II	N1	T1	Alive	607
A6S9	female	34	II	N1	T1	Alive	463
A6SD	female	32	II	N1	T2	Alive	1010
A2DA	female	46	II	N1	T2	Dead	6593
A2DB	female	62	II	N0	T2	Alive	2406
A2DC	female	57	II	N1	T1	Alive	2535
A2DF	female	53	II	N1	T1	Alive	2155
A2DM	female	57	II	N0	T2	Alive	3226
A2DN	female	58	II	N0	T2	Alive	3091
A3XL	female	49	II	N0	T2	Alive	2108
A5YN	female	46	II	N0	T2	Alive	447
A7T0	female	70	II	N1	T2	Alive	376
A8LY	female	30	II	N0	T3	Alive	8
A6ZF	female	64	II	N0	T2	Alive	572
AA0Z	female	63	II	N1	T2	Alive	629
AA10	female	65	II	N0	T2	Alive	586
AA11	female	67	II	N0	T2	Alive	421
A0SJ	female	39	III	N1	T3	Alive	416
A04P	female	36	III	N3	T2	Dead	548
A0CL	female	37	III	N2	T3	Alive	3015
A0ET	female	58	III	N2	T2	Alive	1066
A0T1	female	55	III	N3	T3	Alive	521
A0YG	female	63	III	N3	T2	Alive	666
A0YH	female	53	III	N2	T2	Alive	659
A0YJ	female	39	III	N2	T3	Alive	566
A0YT	female	56	III	N2	T4	Dead	723
A1FW	female	62	III	N2	T3	Alive	528
A1FX	female	61	III	N2	T3	Alive	1847
A1G6	female	50	III	N2	T2	Alive	501
A25E	female	34	III	N2	T2	Alive	3204
A3XS	female	62	III	N2	T1	Dead	1032
A13F	female	44	III	N1	T3	Alive	765
A06N	female	66	III	N0	T4	Alive	0
A06P	female	63	III	N2	T1	Alive	396
A06Q	female	63	III	N2	T3	Alive	31
A079	female	69	III	N3	T4	Alive	274
A07I	female	69	III	N2	T2	Alive	426
A07L	female	58	III	N1	T3	Alive	975
A07R	female	80	III	N3	T2	Alive	273
A07U	female	66	III	N2	T2	Alive	760
A08L	female	89	III	N2	T3	Dead	30
A08P	female	70	III	N2	T2	Alive	943
A08X	female	43	III	N3	T4	Alive	1308
A092	female	48	III	N2	T2	Alive	942
A09B	female	58	III	N1	T4	Alive	365
A09G	female	79	III	N3	T3	Alive	0
A09M	female	75	III	N3	T2	Alive	1006
A09N	female	57	III	N3	T2	Alive	31
A09Q	female	83	III	N2	T4	Alive	761
A04A	female	36	III	N2	T2	Alive	90
A0AL	female	41	III	N0	T4	Alive	227
A0AS	female	70	III	N2	T2	Alive	10
A0FK	female	88	III	N0	T4	Alive	213
A0FW	female	67	III	N2	T2	Alive	11
A0FZ	female	45	III	N2	T2	Alive	10
A0XN	female	68	III	N2	T2	Alive	10
A0XO	female	59	III	N2	T2	Alive	375
A0XP	female	69	III	N2	T2	Alive	9
A0XR	female	55	III	N2	T2	Alive	10
A0XS	female	63	III	N2	T2	Alive	10
A0XT	female	54	III	N2	T2	Alive	10
A0XV	female	67	III	N2	T2	Alive	162
A0XW	female	36	III	N2	T2	Alive	170
A03L	female	34	III	N2	T3	Alive	2442
A0JA	female	36	III	N3	T2	Alive	655
A0JB	female	50	III	N1	T3	Alive	1542
A0JD	female	59	III	N1	T3	Alive	2190
A0JE	female	53	III	N2	T2	Alive	2335
A0JL	female	59	III	N2	T2	Alive	1683
A0TQ	female	27	III	N1	T3	Alive	2991
A0TT	female	53	III	N2	T2	Alive	3316
A0TW	female	50	III	N1	T3	Alive	3009
A0U2	female	47	III	N2	T2	Dead	2551
A1AU	female	39	III	N2	T2	Alive	2868
A24R	female	45	III	N2	T1	Alive	3430
A251	female	51	III	N2	T2	Alive	3030
A254	female	50	III	N2	T2	Alive	2605
A0IK	female	63	III	N1	T4	Dead	571
A0IQ	female	40	III	N1	T3	Alive	4285
A0RI	female	44	III	N1	T4	Alive	7126
A0RO	female	71	III	N1	T4	Alive	4929
A0RT	female	39	III	N1	T3	Alive	2721
A0WY	female	40	III	N1	T3	Dead	3461
A1KN	female	57	III	N1	T4	Alive	4233
A400	female	43	III	N2	T2	Alive	215
A409	female	44	III	N2	T1	Dead	573
A0BC	female	60	III	N3	T2	Alive	974
A0BS	female	55	III	N1	T3	Alive	2612
A0BZ	female	59	III	N1	T3	Alive	2255
A0DS	female	71	III	N2	T2	Alive	78
A0DV	female	54	III	N2	T2	Alive	2064
A0E0	female	38	III	N3	T3	Alive	134
A0E2	female	49	III	N2	T2	Alive	435
A0H7	female	65	III	N2	T1	Alive	702
A18L	female	50	III	N1	T3	Dead	811
A1EV	female	45	III	N1	T3	Dead	365
A1F8	female	90	III	N2	T4	Dead	1
A1FJ	female	66	III	N1	T3	Dead	1927
A1FM	female	44	III	N2	T2	Dead	1388
A12Q	female	78	III	N2	T1	Dead	385
A12W	female	49	III	N1	T4	Alive	385
A130	female	52	III	N2	T3	Alive	370
A131	female	82	III	N2	T2	Alive	411
A138	female	54	III	N2	T2	Alive	380
A1HI	female	40	III	N2	T2	Alive	343
A1HO	female	34	III	N3	T3	Alive	375
A26V	female	47	III	N2	T3	Alive	616
A278	female	61	III	N2	T2	Alive	297
A1JC	female	59	III	N2	T2	Alive	480
A1JF	female	79	III	N2	T1	Alive	366
A1XD	female	36	III	N2	T1	Alive	522
A1XG	female	86	III	N1	T4	Alive	448
A27L	female	49	III	N2	T1	Alive	499
A27N	female	36	III	N2	T2	Alive	519
A27R	female	41	III	N3	T2	Alive	307
A108	female	64	III	N2	T2	Alive	837
A14O	female	76	III	N1	T3	Alive	1359
A14P	female	79	III	N3	T2	Alive	1246
A14X	female	55	III	N2	T2	Alive	972
A15A	female	45	III	N3	T2	Alive	710
A1B0	female	50	III	N2	T2	Alive	1631
A1B4	female	74	III	N2	T1	Dead	1004
A1L7	female	40	III	N2	T2	Alive	1836
A1LE	female	71	III	N3	T2	Dead	879
A1LK	female	84	III	N3	T4	Dead	266
A1R3	female	70	III	N3	T2	Alive	78
A1RE	female	74	III	N2	T2	Alive	1419
A1RF	female	68	III	N2	T2	Alive	200
A1RG	female	62	III	N2	T1	Alive	647
A226	female	45	III	N2	T2	Dead	1048
A22E	female	56	III	N2	T2	Alive	1269
A1P8	female	58	III	N3	T2	Dead	239
A3U0	female	61	III	N1	T3	Alive	532
A7W5	female	52	III	N3	T2	Alive	216
A8LZ	female	29	III	N2	T4	Alive	302
A7HQ	female	75	III	N2	T1	Alive	2033
A03U	female	31	I	N0	T1	Dead	1793
A04H	female	61	III	N2	T2	Alive	754
A04L	female	48	II	N0	T2	Alive	3957
A07S	female	73	II	N0	T2	Alive	243
A09V	female	51	II	N0	T2	Alive	457
A09W	female	70	III	N3	T2	Alive	30
A09X	female	62	III	N3	T2	Dead	426
A09Z	female	83	II	N0	T3	Alive	0
A0A1	female	84	II	N0	T2	Alive	365
A0A2	female	66	II	N0	T2	Alive	579
A0A4	female	73	II	N0	T2	Alive	396
A0A6	female	64	III	N3	T2	Alive	640
A0A7	female	57	II	N1	T2	Alive	30
A0AB	female	54	II	N0	T2	Alive	518
A0AD	female	83	I	N0	T1	Alive	1157
A0AJ	female	79	II	N0	T3	Alive	303
A0AZ	female	47	III	N1	T3	Alive	1919
A0B5	female	40	III	N2	T2	Alive	2136
A0BA	female	51	III	N3	T3	Alive	1132
A0C1	female	61	III	N2	T3	Dead	1411
A0C3	female	47	I	N0	T1	Alive	2709
A0CG	female	78	II	N0	T2	Alive	1043
A0CK	female	60	III	N2	T3	Alive	4159
A0CO	female	85	II	N0	T3	Dead	1468
A0CR	female	54	II	N0	T3	Alive	3283
A0DP	female	60	II	N0	T3	Alive	476
A0E9	female	53	II	N1	T2	Alive	2489
A0EN	female	70	II	N0	T2	Alive	4088
A0EP	female	56	I	N0	T1	Alive	3603
A0ES	female	52	II	N0	T2	Alive	2190
A0EW	female	53	III	N3	T1	Dead	1884
A0EX	female	46	II	N0	T3	Alive	752
A0H6	female	82	I	NX	T1	Alive	747
A0HL	female	56	II	N1	T2	Alive	72
A0HP	female	65	III	N2	T3	Alive	414
A0IA	female	51	II	N0	T2	Alive	8391
A0IE	female	38	III	N1	T3	Dead	1993
A0IH	female	81	III	N1	T3	Dead	2965
A0IM	female	75	II	N0	T3	Dead	3873
A0IP	female	74	I	N0	T1	Dead	3926
A0J3	female	67	II	N1	T2	Alive	651
A0J7	female	71	II	N1	T2	Alive	618
A0J8	female	61	II	N0	T2	Alive	680
A0J9	female	61	III	N3	T2	Alive	1613
A0JG	female	49	III	N2	T2	Alive	798
A0JJ	female	54	II	N1	T2	Alive	1887
A0RQ	female	68	II	N0	T3	Dead	4267
A0RU	female	40	I	N0	T1	Alive	8605
A0RV	female	42	III	N2	T3	Alive	5156
A0SE	female	56	I	N0	T1	Alive	1321
A0SG	female	61	II	N1	T2	Alive	434
A0SN	female	50	II	N1	T1	Alive	1196
A0SQ	female	45	II	N1	T2	Alive	554
A0SY	female	62	III	N1	T3	Alive	1347
A0T4	female	62	II	N0	T2	Alive	624
A0T6	female	50	II	N0	T3	Alive	575
A0WX	female	40	III	N1	T3	Dead	639
A0YD	female	63	II	N0	T3	Alive	769
A0YI	female	62	I	N0	T1	Alive	1505
A0YK	female	61	II	N0	T2	Alive	588
A0YL	female	48	III	N2	T3	Alive	1474
A107	female	54	III	N2	T3	Alive	1047
A10F	female	47	II	N0	T2	Alive	878
A124	female	38	II	N0	T2	Alive	3506
A12E	female	51	II	N0	T3	Alive	2142
A12H	female	69	II	N0	T2	Alive	1234
A133	female	65	III	N1	T3	Alive	0
A13E	female	62	II	N1	T2	Dead	614
A13H	female	61	II	N1	T2	Alive	899
A14U	female	74	I	N0	T1	Alive	1318
A15G	female	76	II	N0	T2	Alive	554
A15L	female	65	II	N0	T2	Alive	626
A15M	female	66	II	N0	T2	Dead	336
A1AI	female	47	II	N0	T2	Alive	3296
A1AK	female	70	I	N0	T1	Alive	3159
A1AL	female	60	III	N1	T3	Alive	2971
A1AM	female	52	III	N1	T3	Alive	2991
A1AT	female	62	II	N0	T2	Dead	1272
A1B5	female	46	II	N0	T2	Alive	984
A1EN	female	78	II	NX	T2	Dead	2127
A1EO	female	68	II	N1	T1	Dead	2798
A1F2	female	53	III	N1	T4	Dead	959
A1FC	female	78	II	N1	T1	Dead	3472
A1FG	female	88	I	NX	T1	Dead	577
A1FR	female	73	III	N1	T4	Dead	1642
A1FV	female	74	II	N0	T3	Alive	714
A1H2	female	84	III	N2	T2	Alive	475
A1H3	female	49	III	N3	T2	Alive	989
A1IH	female	80	I	N0	T1	Alive	1026
A1IJ	female	57	I	N0	T1	Alive	865
A1IL	female	78	II	N1	T1	Alive	118
A1IW	female	80	II	N1	T2	Alive	371
A1IX	female	48	II	N1	T1	Alive	1208
A1IY	female	38	I	N0	T1	Alive	258
A1IZ	female	53	III	N2	T2	Alive	554
A1J3	female	61	I	N0	T1	Alive	504
A1J5	female	59	II	N0	T3	Alive	477
A1JI	female	54	II	N1	T1	Alive	577
A1JN	female	80	III	N3	T3	Alive	620
A1JS	female	77	I	N0	T1	Alive	371
A1JT	female	70	II	N0	T2	Alive	405
A1KS	female	69	II	N0	T2	Alive	350
A1LL	female	73	III	N2	T3	Alive	1309
A1N3	female	70	III	N2	T1	Alive	1059
A1N4	female	41	III	N2	T2	Alive	1000
A1N5	female	45	II	N1	T2	Alive	1120
A1N9	female	58	II	N0	T2	Alive	1101
A1NA	female	58	II	N0	T2	Alive	1112
A1NC	female	61	II	N1	T2	Alive	1203
A1NE	female	28	II	N1	T2	Alive	1088
A1NF	female	60	II	N0	T2	Dead	1072
A1NI	female	51	II	N0	T2	Alive	300
A1OV	female	56	II	N1	T2	Alive	789
A1OX	female	43	II	N0	T2	Alive	911
A1OY	female	63	II	N0	T2	Alive	908
A1P0	female	55	II	N1	T2	Alive	1251
A1P1	female	68	III	N3	T2	Alive	1210
A1P4	female	43	II	N0	T2	Alive	907
A1PB	female	70	III	N1	T3	Alive	608
A1PC	female	66	II	N0	T3	Alive	187
A1PE	female	56	II	N1	T1	Alive	320
A1PG	female	53	II	N1	T2	Alive	1051
A1R2	female	51	III	N3	T2	Alive	1063
A1RC	female	56	III	N3	T4	Alive	1224
A1RI	female	43	III	N2	T1	Alive	1449
A1X5	female	81	III	N3	T2	Alive	565
A1X6	female	80	III	N2	T3	Alive	541
A1X7	female	40	II	N0	T2	Alive	509
A1X8	female	62	III	N2	T1	Alive	783
A1XJ	female	76	III	N1	T3	Alive	664
A1XK	female	55	II	N1	T2	Alive	441
A1XL	female	34	II	N1	T2	Alive	606
A1XO	female	56	II	N1	T2	Alive	1682
A1XY	female	74	II	N0	T2	Alive	503
A1XZ	female	81	III	N2	T1	Alive	466
A1Y0	female	65	III	N2	T1	Alive	472
A1Y1	female	80	III	N1	T3	Dead	302
A1Y2	female	71	II	N0	T2	Alive	433
A1Y3	female	61	III	N2	T2	Alive	430
A209	female	77	I	N0	T1	Dead	3959
A22B	female	71	I	N0	T1	Alive	1167
A23C	female	62	II	N1	T2	Alive	585
A23E	female	50	II	N1	T2	Alive	698
A23G	female	76	II	N1	T1	Alive	2248
A23H	female	90	II	NX	T2	Dead	0
A24H	female	65	II	N0	T2	Alive	4894
A24M	female	38	III	N2	T2	Alive	3660
A24O	female	43	III	N2	T3	Alive	3607
A24T	female	46	III	N3	T3	Alive	3202
A24X	female	52	II	N0	T2	Alive	3004
A25D	female	90	III	N3	T2	Alive	0
A27E	female	66	I	N0	T1	Alive	530
A27G	female	75	II	N0	T2	Alive	409
A27I	female	58	III	N2	T1	Alive	439
A27T	female	53	III	N3	T2	Alive	398
A27V	female	62	II	N0	T2	Alive	381
A28O	female	50	III	N3	T3	Alive	1120
A28Q	female	46	II	N1	T2	Alive	1119
A295	female	71	II	N0	T2	Alive	375
A2B8	female	84	II	N0	T3	Alive	677
A2BK	female	78	III	N2	T2	Alive	2222
A2BM	female	41	II	N1	T2	Alive	3022
A2C8	female	63	III	N0	T4	Alive	225
A2C9	female	58	II	N0	T3	Alive	3342
A2DO	female	54	I	N0	T1	Alive	2596
A2FB	female	65	II	N0	T2	Alive	1234
A2FE	female	62	III	N3	T3	Dead	2636
A2FF	female	40	II	N1	T2	Alive	2759
A2FG	female	79	II	N1	T2	Alive	1853
A2FK	female	45	III	N3	T2	Alive	2650
A2FM	female	87	II	N1	T2	Dead	792
A2FO	female	65	II	N1	T2	Alive	2255
A2FR	female	59	III	N3	T1	Alive	1673
A2FS	female	41	II	N1	T2	Alive	1604
A2FV	female	39	III	N3	T3	Alive	788
A2FW	female	52	II	N0	T2	Alive	672
A2IU	female	62	II	N0	T2	Alive	5176
A2JS	female	72	II	N1	T2	Dead	904
A2JT	female	63	II	N0	T2	Alive	288
A2L8	female	45	II	N0	T2	Alive	612
A2LE	female	69	I	N0	T1	Alive	5062
A2LH	female	55	III	N3	T3	Dead	616
A2LJ	female	40	III	N1	T3	Alive	2632
A2LK	female	62	III	N2	T3	Dead	1649
A2LM	female	49	II	N1	T1	Alive	1935
A2LN	female	65	II	N0	T2	Alive	1161
A2LO	female	46	II	N1	T2	Alive	1198
A2LQ	female	59	II	N0	T3	Alive	1233
A2NL	female	56	II	N0	T2	Alive	79
A2OB	female	45	II	N1	T2	Dead	1900
A2P6	female	77	II	N1	T2	Alive	1051
A2QI	female	76	III	N1	T3	Alive	588
A3BB	female	46	III	N2	T3	Alive	987
A3DX	female	43	III	N3	T2	Alive	1325
A3E8	female	60	II	N0	T3	Alive	1035
A3HN	female	87	II	N1	T2	Alive	496
A3HO	female	49	II	N0	T2	Alive	1158
A3IZ	female	62	II	N0	T2	Alive	322
A3KC	female	55	II	N1	T2	Alive	1102
A3M7	female	60	III	N0	T4	Dead	1034
A3M8	female	68	I	N0	T1	Alive	394
A3NW	female	63	II	N0	T2	Alive	3361
A3NY	female	72	II	N1	T2	Alive	1162
A3QA	female	33	II	N0	T2	Alive	918
A3QP	female	79	II	N1	T2	Alive	675
A3QQ	female	54	I	N0	T1	Alive	734
A3TM	female	50	III	N1	T3	Alive	762
A3TN	female	75	II	N0	T3	Alive	456
A3W7	female	66	II	N1	T2	Alive	471
A3X8	female	48	II	N1	T2	Alive	926
A3XG	female	46	III	N1	T3	Alive	1330
A3XN	female	44	III	N2	T1	Alive	2019
A3YI	female	74	III	N3	T1	Alive	707
A3YW	female	49	II	N1	T2	Alive	360
A3YX	female	46	II	N0	T2	Alive	352
A3Z5	female	54	III	N3	T2	Alive	1015
A3Z6	female	56	III	N3	T3	Alive	563
A408	female	55	III	N3	T2	Alive	2072
A40B	female	76	I	N0	T1	Alive	3152
A40C	female	51	II	N0	T3	Alive	2164
A423	female	75	II	N0	T2	Alive	533
A424	female	51	III	N1	T3	Alive	715
A425	female	70	III	N3	T3	Alive	447
A42T	female	75	II	N0	T2	Dead	320
A42U	female	80	II	N0	T2	Alive	3364
A441	female	62	I	N0	T1	Alive	996
A4E0	female	67	III	N3	T3	Alive	2191
A4E4	female	73	III	N1	T3	Alive	849
A4RW	female	49	III	N3	T2	Alive	222
A4RY	female	46	III	N3	T3	Alive	648
A4S2	female	62	III	N2	T3	Alive	643
A4SA	female	40	II	N1	T2	Alive	454
A4SB	female	56	III	N1	T3	Alive	418
A4SC	female	62	II	N0	T3	Alive	446
A4Z1	female	68	I	N0	T1	Alive	659
A4ZE	female	63	II	N0	T3	Alive	890
A51U	female	44	II	N1	T2	Alive	681
A54Y	female	63	III	N2	T2	Alive	725
A576	female	69	I	N0	T1	Alive	1043
A5D6	female	71	II	N0	T2	Dead	1104
A5D7	female	70	II	N0	T2	Alive	1780
A5D8	female	40	II	N0	T3	Alive	973
A5DA	female	61	II	N0	T2	Alive	1783
A5DC	female	72	III	N2	T2	Dead	1430
A5DD	female	64	II	N0	T2	Alive	1953
A5DE	female	41	II	N0	T2	Alive	2645
A5EH	female	76	II	N1	T2	Alive	511
A5FK	female	60	III	N3	T2	Alive	812
A5IZ	female	51	II	N1	T2	Alive	567
A5PV	female	63	II	N1	T2	Alive	412
A5PX	female	65	II	N1	T2	Alive	551
A5Q2	female	59	II	N1	T2	Alive	64
A5QN	female	68	III	N3	T2	Alive	1013
A5QP	female	54	II	N1	T2	Alive	1185
A5RU	female	63	II	N1	T1	Alive	1219
A5RV	female	43	III	N3	T2	Alive	1062
A5RW	female	40	II	N1	T1	Alive	1106
A5RX	female	51	I	N0	T1	Alive	878
A5RY	female	52	II	N1	T1	Alive	752
A5RZ	female	57	I	N0	T1	Alive	679
A5S0	female	66	II	N1	T2	Alive	620
A5UP	female	63	II	N0	T2	Alive	803
A5XU	female	74	II	N0	T3	Alive	455
A5YL	female	64	II	N1	T2	Alive	519
A5YM	female	88	III	NX	T4	Alive	394
A5YO	female	50	I	N0	T1	Alive	440
A62Y	female	79	II	N1	T2	Alive	530
A66I	female	36	II	N1	T1	Alive	714
A66J	female	80	I	N0	T1	Alive	1996
A66K	female	72	II	N0	T2	Dead	1275
A66L	female	71	I	N0	T1	Alive	1301
A66N	female	59	III	N3	T3	Alive	792
A66O	female	39	II	N1	T2	Alive	528
A66P	female	75	II	N0	T2	Alive	428
A66U	female	44	II	N1	T2	Alive	646
A6FP	female	90	II	NX	T2	Alive	0
A6FQ	female	77	III	N2	T2	Alive	80
A6FR	female	50	II	N0	T2	Alive	489
A6HE	female	45	III	N3	T3	Alive	847
A6IV	female	47	II	N1	T2	Alive	568
A6IW	female	73	II	N0	T2	Alive	413
A6IX	female	49	III	N3	T2	Alive	373
A6NO	female	43	II	N1	T2	Alive	51
A6SC	female	60	II	N0	T2	Alive	952
A6VO	female	43	I	N0	T1	Alive	858
A6VQ	female	49	II	N0	T2	Alive	600
A6VR	female	48	I	N0	T1	Alive	1220
A6ZG	female	71	II	N1	T2	Alive	562
A6ZH	female	29	III	N3	T3	Alive	641
A73U	female	88	II	N0	T2	Alive	492
A73Y	female	67	I	N0	T1	Alive	477
A740	female	61	I	N0	T1	Alive	441
A7SZ	female	49	II	N1	T2	Alive	594
A7VB	female	51	II	N1	T1	Alive	250
A899	female	46	III	N2	T1	Alive	467
A89A	female	68	II	N0	T3	Alive	488
A8F5	female	61	II	N0	T2	Alive	596
A8FZ	female	58	I	N0	T1	Alive	574
A8G0	female	54	II	N1	T2	Alive	662
A8HR	female	49	III	N2	T3	Alive	408
A8LV	female	54	III	N0	T4	Alive	-7
A8OP	female	72	I	N0	T1	Alive	614
A8OQ	female	72	II	N1	T2	Alive	34
A8OS	female	71	II	N0	T2	Alive	70
A9Q3	female	69	III	N3	T3	Alive	532
A9QA	female	52	II	NX	T2	Alive	303
A9RU	female	90	III	N3	T2	Alive	0
AA14	female	47	I	N0	T1	Alive	529
AA15	female	51	II	N1	T2	Alive	525
AAAK	female	50	III	N2	T2	Alive	348
AAZ6	female	73	II	N0	T2	Alive	518
AB28	female	53	III	N1	T3	Alive	287
AB44	female	77	I	N0	T1	Alive	883
