# Supplementary material for: Integrated RNA Sequencing Analysis Revealed Early Gene Expression Shifts Associated with Cancer Progression in MCF-7 Breast Cancer Cells Cocultured with Adipose-Derived Stem Cells
Source: Curr Issues Mol Biol. 2024 Oct 23;46(11):11817–34. doi: 10.3390/cimb46110702 (PMC11592593; doi:10.3390/cimb46110702)
Supplement: Supplementary file 1 [file cimb-46-00702-s001.zip › Supplementary Table S3.xlsx]

## Sheet: stage
Gene	Cancer stage
	I-II	I-III	II-III
ALDOC	0.213544	0.128213	0.616335
ATF3	0.471074	0.670867	0.760904
CD36	0.00905174	0.729267	0.0011343
COL16A1	0.0320189	0.494637	0.131952
COL1A2	0.0626526	0.583948	0.124957
COL5A1	0.0927709	0.573296	0.216305
COL5A3	0.409473	0.383305	0.778548
COL6A1	0.0299834	0.384901	0.15328
COL6A2	0.16266	0.827748	0.0511135
DUSP1	0.149517	0.818656	0.297989
EGFR	0.440321	0.347732	0.74671
EGR1	0.00456403	0.0480627	0.529879
ENO2	0.50355	0.826231	0.306574
FOS	0.000838951	0.000487052	0.398669
FOSL2	0.0330803	0.00738976	0.291404
FOXO1	0.00221825	0.385967	0.0272882
FYN	0.384365	0.682259	0.535654
GPI	0.00405701	0.173656	0.170069
HK2	0.00736361	0.787784	0.00909193
ICAM1	0.362593	0.00447882	0.0180517
ITGA5	0.247861	0.946054	0.134795
ITGB6	0.307975	0.0907299	0.332574
JUN	0.0289749	0.471557	0.174097
JUNB	0.0338676	0.274045	0.436325
LDHA	0.718994	0.495252	0.256408
LOX	0.254938	0.695883	0.413993
MMP2	0.00839446	0.426099	0.0542906
NR4A2	0.405646	0.389712	0.823857
P4HA1	0.288719	0.993397	0.2761
P4HA2	0.0677068	0.027755	0.488282
PFKFB3	0.930162	0.851339	0.976177
PFKFB4	0.115345	0.617815	0.339939
PGK1	0.0006082	0.00839112	0.502883
PLOD1	0.0366896	0.303226	0.221522
PLOD2	0.509606	0.438079	0.105856
POSTN	0.00999945	0.504532	0.0198971
SCARB1	0.4026	0.280069	0.66562
SMAD3	0.00560466	0.215399	0.0910951
THBS4	0.0103703	0.444432	0.00018698
ZFP36	0.00733392	0.164899	0.29646

## Sheet: stageT
Gene	T stage
	T1-T2	T1-T3/4	T2-T3/4
ALDOC	0.0498919	0.0201473	0.302167
ATF3	0.449855	0.997218	0.588252
CD36	0.00714524	0.709096	0.0101881
COL16A1	0.00259794	0.769997	0.0477048
COL1A2	0.00336543	0.00664567	0.527675
COL5A1	0.00660708	0.0110611	0.481007
COL5A3	0.0588845	0.0383065	0.402981
COL6A1	0.00117636	0.0614379	0.594313
COL6A2	0.0144993	0.472298	0.265618
DUSP1	0.0598677	0.551032	0.0520825
EGFR	0.178206	0.272948	0.785415
EGR1	0.000358789	0.180776	0.172175
ENO2	0.337901	0.207429	0.0495981
FOS	2.66885e-06	0.0011102	0.757078
FOSL2	0.00129008	0.0285166	0.905122
FOXO1	0.00101426	0.211406	0.266037
FYN	0.415272	0.0694408	0.163904
GPI	9.31695e-05	0.155881	0.141809
HK2	6.62752e-05	0.17311	0.0815784
ICAM1	0.220635	0.00358735	0.0390792
ITGA5	0.289302	0.041382	0.189647
ITGB6	0.238109	0.0154262	0.122904
JUN	0.039986	0.147075	0.00122973
JUNB	0.00613151	0.901296	0.0331199
LDHA	0.238385	0.104743	0.0265291
LOX	0.0666208	0.00564204	0.0933032
MMP2	0.000135382	0.0112517	0.854753
NR4A2	0.209719	0.990065	0.283384
P4HA1	0.0167139	0.249696	0.00314659
P4HA2	0.03464	0.0432021	0.564626
PFKFB3	0.332852	0.539119	0.836815
PFKFB4	0.579794	0.946389	0.706112
PGK1	6.96503e-05	0.310291	0.0726178
PLOD1	0.0714441	0.306035	0.623315
PLOD2	0.215706	0.330667	0.0484769
POSTN	0.00319284	0.00524159	0.588924
SCARB1	0.0500947	0.0160284	0.254277
SMAD3	0.0223935	0.80911	0.0959003
THBS4	0.00464184	0.148749	0.000689441
ZFP36	0.00247591	0.751028	0.0339732
